# Supplementary material for: Mitochondrial membrane depolarization enhances TRAIL-induced cell death in adult human granulosa tumor cells, KGN, through inhibition of BIRC5
Source: J Ovarian Res. 2018 Oct 16;11:89. doi: 10.1186/s13048-018-0463-3 (PMC6192357; doi:10.1186/s13048-018-0463-3)
Supplement: Supplementary file 1 — Table S1. Molecular characterization of epithelial ovarian cancer cell lines, SKOV3, Kuramochi, and OVCAR3. To provide additional detail regarding the epithelial ovarian cancer cell lines used in this study, relevant studies were reviewed in regard to the histological subtype and known mutation profile for SKOV3, Kuramochi, and OVCAR3 cells. The seven presented genes, TP53, BRCA1, BRCA2, PIK3CA, PTEN, KRAS, BRAF, and ARID1A are frequently reported with mutation in ovarian cancer. Y indicates reported mutation; N indicates no reported mutation. (XLSX 33 kb) [file 13048_2018_463_MOESM1_ESM.xlsx]

## Sheet: Sheet1
CCLE name	Cell line primary name	Cell line aliases	Site Primary	Histology	Subtype	TP53	BRCA1	BRCA2	PIK3CA	PTEN	KRAS	BRAF	ARID1A
SKOV3_OVARY	SK-OV-3		ovary	carcinoma	adenocarcinoma	Y	N	N	Y	N	N	N	Y
KURAMOCHI_OVARY	KURAMOCHI		ovary	carcinoma	undifferentiated carcinoma	Y	N	Y	N	N	N	N	N
NIHOVCAR3_OVARY	NIH:OVCAR-3	OVCAR-3 | NCI:OVCAR-3	ovary	carcinoma	poorly differentiated papillary adenocarcinoma	Y	N	N	N	N	N	N	N
Domcke, S., Sinha, R., Levine, D.A., Sander, C. and Schultz, N., 2013. Evaluating cell lines as tumour models by comparison of genomic profiles. Nature communications, 4, p.2126.
